# Supplementary material for: Comparative genomic analysis of uropathogenic Escherichia coli strains from women with recurrent urinary tract infection
Source: Front Microbiol. 2024 Jan 24;14:1340427. doi: 10.3389/fmicb.2023.1340427 (PMC10848155; doi:10.3389/fmicb.2023.1340427)
Supplement: Supplementary file 7 [file Data_Sheet_1.zip]

Archive with 5 entries (5 files):
- Genome database.XLSX
- Supplementary Figures.pdf
- Supplementary Table S1.DOCX
- Supplementary Table S2.DOCX
- Supplementary Table S3.DOCX
